# Supplementary material for: SNAP-Tag Technology Optimized for Use in Entamoeba histolytica
Source: PLoS One. 2013 Dec 31;8(12):e83997. doi: 10.1371/journal.pone.0083997 (PMC3877135; doi:10.1371/journal.pone.0083997)
Supplement: Text S1 — E. histolytica codon optimized SNAP protein sequence. (TXT) [file pone.0083997.s001.txt]

ATG AAA TTA TTA TTA TTA AAT ATC TTA TTA TTA TGT TGT CTT GCA GAT AAG CTA GAT TAT AAG GAT GAT GAT GAT AAG GCT AGC CCC GGG GAG CTC
ATG GAT AAG GAT TGC GAA ATG AAG CGT ACT ACT CTT GAT TCA CCA CTT GGT AAG CTT GAA CTT TCA GGT TGC GAA CAA GGT CTT CAC GAA ATT AAG 
CTT CTT GGT AAG GGT ACT TCA GCT GCT GAT GCT GTT GAA GTT CCA GCT CCA GCT GCT GTT CTT GGT GGT CCA GAA CCA CTT ATG CAA GCT ACT GCT 
TGG CTT AAC GCT TAC TTC CAC CAA CCA GAA GCT ATT GAA GAA TTC CCA GTT CCA GCT CTT CAC CAC CCA GTT TTC CAA CAA GAA TCA TTC ACT CGT 
CAA GTT CTT TGG AAG CTT CTT AAG GTT GTT AAG TTC GGT GAA GTT ATT TCA TAC CAA CAA CTT GCT GCT CTT GCT GGT AAC CCA GCT GCT ACT GCT 
GCT GTT AAG ACT GCT CTT TCA GGT AAC CCA GTT CCA ATT CTT ATT CCA TGC CAC CGT GTT GTT TCA TCA TCA GGT GCT GTT GGT GGT TAC GAA GGT 
GGT CTT GCT GTT AAG GAA TGG CTT CTT GCT CAC GAA GGT CAC CGT CTT GGT AAG CCA GGT CTT GGT CCA GCT GGT 
